# Supplementary material for: Electrospun Nanofiber Dopped with TiO2 and Carbon Quantum Dots for the Photocatalytic Degradation of Antibiotics
Source: Polymers (Basel). 2024 Oct 22;16(21):2960. doi: 10.3390/polym16212960 (PMC11548584; doi:10.3390/polym16212960)
Supplement: Supplementary file 1 [file polymers-16-02960-s001.zip]

Archive with 1 entries (1 files):
- polymers-3257211-supplementary.pdf
